# Supplementary material for: Conserving Citrus Diversity: From Vavilov’s Early Explorations to Genebanks around the World
Source: Plants (Basel). 2023 Feb 11;12(4):814. doi: 10.3390/plants12040814 (PMC9964561; doi:10.3390/plants12040814)
Supplement: Supplementary file 1 [file plants-12-00814-s001.zip]

Archive with 1 entries (1 files):
- plants-2172741-supplementary.xlsx
