# Supplementary material for: Conserving Citrus Diversity: From Vavilov’s Early Explorations to Genebanks around the World
Source: Plants (Basel). 2023 Feb 11;12(4):814. doi: 10.3390/plants12040814 (PMC9964561; doi:10.3390/plants12040814)
Supplement: Supplementary file 1 [file plants-12-00814-s001.zip › plants-2172741-supplementary.xlsx]

## Sheet: S1
Table S1. Citrus collections and their composition described by survey respondents.
						Number of unique accessions in the following categories									Number of unique accessions in fruit class categories
Survey collection identity number	Country	Name of organization with citrus collection	Organization city/state	Postal code	Website	Commercial cultivars	Local cultivars	Citrus crop wild relatives as grafted trees	Wild relatives of other related genera1 as grafted trees	Seedling trees of wild Citrus and other genera1	Breeding materials maintained clonally	Rootstock cultivars	Other materials		Total in collection	Sweet orange	Mandarin	Lemon	Lime	Grapefruit	Pummelo	Sour orange	Hybrids	Kumquat	Finger lime	Citron	Papeda	Other citrus
1	Argentina	Instituto Nacional de Tecnología Agropecuaria (INTA) - Concordia Experimental Station, Entre Ríos, Argentina	Concordia	3200	https://inta.gob.ar/concordia	196	12	0	8	0	0	12	0		228	71	68	18	4	20	0	1	43	2	0	1	0	0
2	Argentina	Estación Experimental Agroindustrial Obispo Colombres	Tucumán	4101	https://www.eeaoc.org.ar	240	0	0	20	0	116	172	0		531	74	53	44	4	24	10	8	22	3	1	2	0	0
3	Australia	New South Wales Department of Primary Industries	New South Wales	2717		250	50	15	10	1	-	90			350	100	100	12	3	25	15	10		2	2	3
4	Australia	Queensland Department of Agriculture and Fisheries	Bundaberg, Queensland	4670	www.daf.qld.gov.au	70	20	20	50	100	400	300	10		1000	10	300	5	5	5	30	2		7	204	15	5	20
5	Brazil	Secretaria da Agricultura, Pecuária e Desenvolvimento Rural	Porto Alegre/Rio Grande do Sul	90130-060	https://www.agricultura.rs.gov.br/	11	5		3	2	50	3				5	50	3	5		1			2
6	Brazil	Fundação Coopercitrus Credicitrus - Estação Experimental com Agronegócio de Bebedouro	Bebedouro/São Paulo	14713-000	http://fndcoopercitruscredicitrus.org.br/	6	0	0	1	5	326	1			333	232	60	4	12	6	1	4	3	3	0	3
7	Brazil	Instituto Agronômico de Campinas/Centro de Citricultura Sylvio Moreira	Cordeirópolis	13490970	www.ccsm.br	57		0	0	0	58				1735	684	390	100	54	46	35	45	20	4	2	13	9	348
8	Brazil	Embrapa Temperate Agriculture	Pelotas, Rio Grande do Sul State	96090-575	https://www.embrapa.br/en/clima-temperado	58									58	23	11	2	1		4		17
9	Brazil	Instituto de Desenvolvimento Rural do Paraná - IAPAR/Emater	Londrina/PR	86047-902		538		6		9	51	5				232	192	21	10	9	2	3	53	3		4		9
10	China	Citrus Research Institute, Southwest University	Chongqing	400712	http://english.cric.cn	1200	800	35	150	0	130	110			1700	240	470	30	9	20	240	37	20	28	7	35	25
11	Costa Rica	CATIE	Turrialba, Cartago	30501	www.catie.ac.cr	75	5		5						85	26	11	8	3	6	4	1	6	1			2	17
12	France	INRAE, UE Citrus	San-Giuliano	20230	www.inrae.fr/actualites/diffusion-du-materiel-vegetal	253	338	1	2	0	90	97	10		1100	120	268	66	49	31	27	47	12	6	2	17	7
13	India	Indian Council of Agricultural Research - Central Citrus Research Institute	Nagpur/ Maharashtra	440033	www.ccri.icar.gov.in	28	94	31		13	112	19			489	45	91	22	52	6	45	8	39			14	19	148
14	India	PAU-Dr. JC Bakhshi Regional Research Station, Abohar	Abohar/ Punjab	152116	www.pau.edu (website of PAU)	20	3	6	4	0	0	15	105		153	34	31	8	10	10	2	4	0	2	0	1	1	50
15	India	Agricultural Research Station Sriganganagar, SKRAU, Bikaner	Sriganganagar	335001	http://arssgnr.org/	8	1				125	3			8	25	155	25	15	10
16	Iran	Citrus and Subtropical Fruits Research Center	Ramsar	4691733113	https://icri.hsri.ac.ir/en-US/icri.hsri.ac/3733/page/home	122	90	0	0	1	14	17	0		122	29	38	12	4	9	4	1	7	4	0	1	0	0
17	Italy	CREA-Research Centre for Olive, Fruit and Citrus Crops	Acireale / Catania	95024	https://www.crea.gov.it				75	15		40			725	265	132	103	16	27	8	28	36	6	9	6	7	7
18	Jamaica	Bodles Research Station Ministry of Agriculture and fisheries Jamaica	Old Harbour, St. Catherine	Old Harbour P.O		40	12		12			10			74	41	11	6	2	4	1	2	2	2	1	2
19	Japan	Institute of Fruit Tree and Tea Science, NARO (NIFTS)	Shizuoka, Shizuoka	424-0292	https://www.naro.go.jp/english/laboratory/nifts/index.html	426	656	9	20	15	113	22	0		1261	171	369	52	19	20	133	22	384	16	3	17	1	54
20	Japan	Faculty of Agriculture, Kagoshima University	Kagoshima	890-0065	https://www.kagoshima-u.ac.jp/en/	0	60	0	0	0	0	0	0		60	5	70	3	2	2	10	3	30	5	0	2	5	0
21	Lao PDR	National Agriculture and Forestry Research Institute	Saythany distrct, Viantiane capital, Lao PDR (Laos)		www.nafri.org.la		300
22	Malaysia	Rimba Ilmu Botanic Garden and Herbarium of Universiti Malaya (KLU)	Kuala Lumpur	50603	https://rimba.um.edu.my/	2		4	10										3
23.1	México	Instituto Nacional de Investigaciones Forestales Agrícolas y Pecuarias	Tecomán, Colima	28930	www.inifap.gob.mx	17			18			19			54
23	México	Instituto Nacional de Investigaciones Forestales Agrícolas y Pecuarias	Tlapacoyan	37650	https://www.gob.mx/inifap	35	19	0	0	0	0	10	3		54	11	26	5	5	2						1
25	Nepal	Nepal Agricultural Research Council	Dhankuta	44600	www.ncrpdhankuta.narc.gov.np	120	500	20	150	100	144	17			144	34	33	6	25	5	4		8	3	0	1	0
26	New Zealand	The New Zealand Institute for Plant and Food Research Limited (Abbreviated as PFR)	Palmerston North	4442	www.plantandfood.com	207	8	2				16				65	72	15	9	11	4	2		4		5		26
27	Pakistan	University of Agriculture of Faisalabad, Pakistan	Faisalabad/Punjab	38040	www.uaf.edu.pk	10	2	0	0	0	4	2			18	30	25	8	3	9	1	2	2	2	1	1	0
28	Philippines	Nueva Vizcaya State University (NVSU)	Bayombong, Nueva Vizcaya	3700	https://nvsu.edu.ph/	1	5	0	0	10	0	2	0		8	7	11	4	2	0	17	0	2	1	0	1	1	0
29	Russian Federation	Federal Research Centre the Subtropical Scientific Centre of the Russian Academy of Sciences	Sochi	354002	https://www.vniisubtrop.ru/	76	48	19	3	300		3			160	10	30	38	6	0	9	4	10	6		4	0
30	South Africa	Citrus Research International	Uitenhage	6230	www.cri.co.za	444	209	0	38	0	0	36			444	182	107	19	4	20	9	1		2	1	2	0	61
31	Spain	Instituto Valenciano de Investigaciones Agrarias (IVIA)	Valencia, Spain	46113	https://ivia.gva.es	267	226	48	38	-	17	44			415	93	128	33	14	14	15	18		14	9	6	7	25
32	United States	USDA-ARS Horticultural Research Laboratory	Fort Pierce, Florida	34945	https://www.ars.usda.gov/southeast-area/fort-pierce-fl/us-horticultural-research-laboratory/	300	3	5	30	600
33	United States	USDA-ARS National Clonal Germplasm Repository	Riverside, California	92507	https://www.ars.usda.gov/pacific-west-area/riverside-ca/national-clonal-germplasm-repository-for-citrus/; citrus variety.ucr.edu	1022	86	27	272	16	29	47	35		1632	245	243	177	55	59	121	64	141	17	10	107	31	18
34	Việt Nam	Plant Resources Center	Hanoi	1000	http://www.prc.org.vn	22	212	7	5	7	22	0			338	84	66		32	118	10	15		2	2	3	2	7
35	Việt Nam	Research Center for Fruit Trees and Industrial Plants covered with Litmus	Vinh city	472000												30	8				2	2		1		1		37
*Poncirus/Microcitrus/Fortunella etc.

## Sheet: S2
Table S2. Diseases and pathogens that are present and threaten collections.
Disease/Pathogen	Type	Scientific name	Threatens collections
Citrus mites	Arthropod	Phyllocoptruta oleivora	x
African citrus greening	Bacteria	‘Candidatus’ Liberibacter africanus
Citrus canker	Bacteria	Xanthomonas citri	x
Citrus huanglongbing (HLB)	Bacteria	‘Candidatus’ Liberibacter asiaticus	x
Citrus stubborn	Bacteria	Spiroplasma citri	x
Citrus variegated chlorosis (CVC)	Bacteria	Xylella fastidiosa
Citru brown spot	Fungus	Alternaria alternata	x
Citrus black spot	Fungus	Phyllosticta citricarpa	x
Citrus fusarium	Fungus	Fusarium solani	x
Citrus gummosis	Fungus	Phytophthora spp.	x
Citrus scab	Fungus	Elsinoe fawcettii	x
Citrus stem-end rot	Fungus	Lasiodiplodia theobromae	x
Citrus sudden death	Fungus	Various sp.
Mal secco	Fungus	Plenodomus tracheiphilus	x
Phytophtora root rot	Fungus	Phytophthora spp.	x
Sooty mold	Fungus	Various sp.	x
Verrucosis citrus scab	Fungus	Sphaceloma fawcettii	x
Charming caterpillar	Insect
Citrus arrowhead scale	Insect	Unaspis yanoensis	x
Citrus leafminer	Insect	Phyllocnistis citrella	x
Citrus longhorned beetle	Insect	Anoplophora chinensis	x
Mealybugs	Insect	Pseudococcidae	x
Phoenix caterpillar	Insect
White flies	Insect	Aleyrodidae	x
Candidatus phytoplasma aurantifolia	Phytoplasma
Citrus bark cracking viroid (CBCVd)	Viroid	Cocadviroid
Citrus bent leaf viroid (CBLVd)	Viroid	Apscaviroid
Citrus dwarfing viroid (CDVd)	Viroid
Citrus exocortis viroid (CEVd)	Viroid		x
Citrus viroid V (CVd V)	Viroid
Citrus viroid VI	Viroid
Citrus viroid VII	Viroid
Hop stunt viroid (HSVd)	Viroid
Citrus cachexia viroid (xyloporosis)	Virus		x
Citrus concave gum (CCGaV)	Virus
Citrus impietratura	Virus
Citrus leaf blotch virus (CLBV)	Virus
Citrus leaf rugose virus (CLRV)	Virus
Citrus leprosis (CiLV)	Virus
Citrus psorosis virus (CPsV)	Virus
Citrus tatter leaf virus (CTLV)	Virus
Citrus tristeza virus (CTV)	Virus		x
Citrus vein enation	Virus
Citrus Yellow vein clearing virus (CYVCV)	Virus
Cristacortis	Virus
Citrus yellow mosaic virus	Virus
Satsuma dwarf virus	Virus

## Sheet: S3
Table S3. Citrus collections with databases available to the public.
Name of organization with citrus collection	Country	Collection database	Availability	URL	Language
Embrapa Temperate Agriculture	Brazil	Active Citrus Germplasm Bank (BAG-Citros-CPACT) Alelo Platform	Public, internal	http://alelobag.cenargen.embrapa.br/Acessar/NEWBAG	Portuguese, English, Spanish and French
Citrus Research Institute, Southwest University	China	Chinese Crop Germplasm Resources Information System	Public	http://www.cgris.net/	Chinese
Nueva Vizcaya State University (NVSU)	Philippines	CiTris (Citrus Genetic Resources Information System)	Public	http://citrusproject.nvsu.edu.ph	English
Citrus and Subtropical Fruits Research Center	Iran	Database of Citrus and Subtropical Fruits Research Center	Public, internal	https://icri.hsri.ac.ir/fa-IR/icri.hsri.ac/3733/page/%D8%B5%D9%81%D8%AD%D9%87-%D8%A7%D8%B5%D9%84%DB%8C	Persian - English
CREA-Research center for Olive, Fruit and Citrus Crops	Italy	National Network on Plant Genetic Resources for Food and Agriculture	Public, internal	http://planta-res.politicheagricole.it/pages/search_in_db.php	English and Italian
Instituto de Desenvolvimento Rural do Paraná - IAPAR/Emater	Brazil	Embrapa Alelo Bag System	Public	http://alelo.cenargen.embrapa.br/	Spanish, English and Portuguese
INRAE, UE Citrus	France	florilege	Public	http://florilege.arcad-project.org/fr/crb/citrus	French, some notes in english
Institute of Fruit Tree and Tea Science, NARO (NIFTS)	Japan	GeneBank Project, NARO Databases	Public, internal	https://www.gene.affrc.go.jp/index_en.php	English
Instituto Valenciano de Investigaciones Agrarias (IVIA)	Spain	GERMO and Excel	Public, internal	https://ivia.gva.es/es/banco-de-germoplasma-de-citricos	Spanish and valencian
USDA-ARS National Clonal Germplasm Repository	United States	GRIN-Global	Public, internal	https://npgsweb.ars-grin.gov/gringlobal/search	English
Plant Resources Center	Việt Nam	Vietnamese plant resources database	Public, internal	www.prc.org.vn	English
